# Supplementary material for: Wnt 3a Protects Myocardial Injury in Elderly Acute Myocardial Infarction by Inhibiting Serum Cystatin C/ROS-Induced Mitochondrial Damage
Source: Front Physiol. 2022 Jul 22;13:950960. doi: 10.3389/fphys.2022.950960 (PMC9355253; doi:10.3389/fphys.2022.950960)
Supplement: Supplementary file 1 [file DataSheet3.ZIP]

Archive with 41 entries (33 files):
- Original source data 3/
- Original source data 3/FIGURE1.A  HE staining/
- Original source data 3/FIGURE1.A  HE staining/HE.Ctrl+Ischemia.jpg
- Original source data 3/FIGURE1.A  HE staining/HE.Ctrl.jpg
- Original source data 3/FIGURE1.A  HE staining/HE.Sen+Ischemia+Wnt3a.jpg
- Original source data 3/FIGURE1.A  HE staining/HE.Sen+Ischemia.jpg
- Original source data 3/FIGURE1.A  HE staining/HE.Sen.jpg
- Original source data 3/FIGURE1.B   Echocardiograpy/
- Original source data 3/FIGURE1.B   Echocardiograpy/Ctrl+Ischemia.jpg
- Original source data 3/FIGURE1.B   Echocardiograpy/Ctrl.jpg
- Original source data 3/FIGURE1.B   Echocardiograpy/Sen+Ischemia+Wnt3a.jpg
- Original source data 3/FIGURE1.B   Echocardiograpy/Sen+Ischemia.jpg
- Original source data 3/FIGURE1.B   Echocardiograpy/Sen.jpg
- Original source data 3/FIGURE2.A   TUNEL staining/
- Original source data 3/FIGURE2.A   TUNEL staining/Ctrl+Ischemia.jpg
- Original source data 3/FIGURE2.A   TUNEL staining/Ctrl.jpg
- Original source data 3/FIGURE2.A   TUNEL staining/Sen+Ischemia+Wnt3a.jpg
- Original source data 3/FIGURE2.A   TUNEL staining/Sen+Ischemia.jpg
- Original source data 3/FIGURE2.A   TUNEL staining/Sen.jpg
- Original source data 3/FIGURE2.B   RBC/
- Original source data 3/FIGURE2.B   RBC/Ctrl+Ischemia.tif
- Original source data 3/FIGURE2.B   RBC/Ctrl.tif
- Original source data 3/FIGURE2.B   RBC/Sen+Ischemia+Wnt3a.tif
- Original source data 3/FIGURE2.B   RBC/Sen+Ischemia.tif
- Original source data 3/FIGURE2.B   RBC/Sen.tif
- Original source data 3/FIGURE2.C    Microscope/
- Original source data 3/FIGURE2.C    Microscope/Ctrl+Ischemia.tif
- Original source data 3/FIGURE2.C    Microscope/Ctrl.tif
- Original source data 3/FIGURE2.C    Microscope/Sen+Ischemia+Wnt3a.tif
- Original source data 3/FIGURE2.C    Microscope/Sen+Ischemia.tif
- Original source data 3/FIGURE2.C    Microscope/Sen.tif
- Original source data 3/FIGURE2.D    Cys-c/
- Original source data 3/FIGURE2.D    Cys-c/Ctrl+Ischemia.tif
- Original source data 3/FIGURE2.D    Cys-c/Ctrl.tif
- Original source data 3/FIGURE2.D    Cys-c/Sen+Ischemia+Wnt3a.tif
- Original source data 3/FIGURE2.D    Cys-c/Sen+Ischemia.tif
- Original source data 3/FIGURE2.D    Cys-c/Sen.tif
- Original source data 3/FIGURE2.I   Western bolt/
- Original source data 3/FIGURE2.I   Western bolt/cys-c.tif
- Original source data 3/FIGURE2.I   Western bolt/α-actin.tif
- Original source data 3/FIGURE2.I   Western bolt/β-catenin.tif
