# Supplementary material for: Wnt 3a Protects Myocardial Injury in Elderly Acute Myocardial Infarction by Inhibiting Serum Cystatin C/ROS-Induced Mitochondrial Damage
Source: Front Physiol. 2022 Jul 22;13:950960. doi: 10.3389/fphys.2022.950960 (PMC9355253; doi:10.3389/fphys.2022.950960)
Supplement: Supplementary file 2 [file DataSheet4.ZIP]

Archive with 30 entries (21 files):
- Original source data 4/
- Original source data 4/FIGURE3.A  TUNEL-DAPI-MERGE/
- Original source data 4/FIGURE3.A  TUNEL-DAPI-MERGE/Ctrl/
- Original source data 4/FIGURE3.A  TUNEL-DAPI-MERGE/Ctrl/dapi.jpg
- Original source data 4/FIGURE3.A  TUNEL-DAPI-MERGE/Ctrl/merge.tif
- Original source data 4/FIGURE3.A  TUNEL-DAPI-MERGE/Ctrl/tunel.tif
- Original source data 4/FIGURE3.A  TUNEL-DAPI-MERGE/Ctrl+Ischemia/
- Original source data 4/FIGURE3.A  TUNEL-DAPI-MERGE/Ctrl+Ischemia/dapi.tif
- Original source data 4/FIGURE3.A  TUNEL-DAPI-MERGE/Ctrl+Ischemia/merge.tif
- Original source data 4/FIGURE3.A  TUNEL-DAPI-MERGE/Ctrl+Ischemia/tunel.tif
- Original source data 4/FIGURE3.A  TUNEL-DAPI-MERGE/Sen/
- Original source data 4/FIGURE3.A  TUNEL-DAPI-MERGE/Sen/dapi.tif
- Original source data 4/FIGURE3.A  TUNEL-DAPI-MERGE/Sen/merge.tif
- Original source data 4/FIGURE3.A  TUNEL-DAPI-MERGE/Sen/tunel.tif
- Original source data 4/FIGURE3.A  TUNEL-DAPI-MERGE/Sen+Ischemia/
- Original source data 4/FIGURE3.A  TUNEL-DAPI-MERGE/Sen+Ischemia/dapi.tif
- Original source data 4/FIGURE3.A  TUNEL-DAPI-MERGE/Sen+Ischemia/merge.tif
- Original source data 4/FIGURE3.A  TUNEL-DAPI-MERGE/Sen+Ischemia/tunel.tif
- Original source data 4/FIGURE3.A  TUNEL-DAPI-MERGE/Sen+Ischemia+NAC/
- Original source data 4/FIGURE3.A  TUNEL-DAPI-MERGE/Sen+Ischemia+NAC/dapi.tif
- Original source data 4/FIGURE3.A  TUNEL-DAPI-MERGE/Sen+Ischemia+NAC/merge.tif
- Original source data 4/FIGURE3.A  TUNEL-DAPI-MERGE/Sen+Ischemia+NAC/tunel.tif
- Original source data 4/FIGURE3.A  TUNEL-DAPI-MERGE/Sen+Ischemia+SiCys/
- Original source data 4/FIGURE3.A  TUNEL-DAPI-MERGE/Sen+Ischemia+SiCys/dapi.tif
- Original source data 4/FIGURE3.A  TUNEL-DAPI-MERGE/Sen+Ischemia+SiCys/merge.tif
- Original source data 4/FIGURE3.A  TUNEL-DAPI-MERGE/Sen+Ischemia+SiCys/tunel.tif
- Original source data 4/FIGURE3.A  TUNEL-DAPI-MERGE/Sen+Ischemia+Wnt3a/
- Original source data 4/FIGURE3.A  TUNEL-DAPI-MERGE/Sen+Ischemia+Wnt3a/dapi.tif
- Original source data 4/FIGURE3.A  TUNEL-DAPI-MERGE/Sen+Ischemia+Wnt3a/merge.tif
- Original source data 4/FIGURE3.A  TUNEL-DAPI-MERGE/Sen+Ischemia+Wnt3a/tunel.tif
