# Supplementary material for: Wnt 3a Protects Myocardial Injury in Elderly Acute Myocardial Infarction by Inhibiting Serum Cystatin C/ROS-Induced Mitochondrial Damage
Source: Front Physiol. 2022 Jul 22;13:950960. doi: 10.3389/fphys.2022.950960 (PMC9355253; doi:10.3389/fphys.2022.950960)
Supplement: Supplementary file 3 [file DataSheet1.ZIP]

Archive with 29 entries (27 files):
- Original source data 1/
- Original source data 1/Prism  data and figures/
- Original source data 1/Prism  data and figures/FIGURE1.C   PER INFARCTION AREA.pzfx
- Original source data 1/Prism  data and figures/FIGURE1.C.jpg
- Original source data 1/Prism  data and figures/FIGURE1.D   LVEF.pzfx
- Original source data 1/Prism  data and figures/FIGURE1.D.jpg
- Original source data 1/Prism  data and figures/FIGURE1.E    LVDd.pzfx
- Original source data 1/Prism  data and figures/FIGURE1.E.jpg
- Original source data 1/Prism  data and figures/FIGURE1.F    LDH.pzfx
- Original source data 1/Prism  data and figures/FIGURE1.F.jpg
- Original source data 1/Prism  data and figures/FIGURE1.G   Troponin T.pzfx
- Original source data 1/Prism  data and figures/FIGURE1.G.jpg
- Original source data 1/Prism  data and figures/FIGURE1.H   CK-MB.pzfx
- Original source data 1/Prism  data and figures/FIGURE1.H.jpg
- Original source data 1/Prism  data and figures/FIGURE2.E   TUNEL positive rate.pzfx
- Original source data 1/Prism  data and figures/FIGURE2.E.jpg
- Original source data 1/Prism  data and figures/FIGURE2.F   CysC.pzfx
- Original source data 1/Prism  data and figures/FIGURE2.F.jpg
- Original source data 1/Prism  data and figures/FIGURE2.G   β-catenin.pzfx
- Original source data 1/Prism  data and figures/FIGURE2.G.jpg
- Original source data 1/Prism  data and figures/FIGURE2.H   CELL VIABILITY.pzfx
- Original source data 1/Prism  data and figures/FIGURE2.H.jpg
- Original source data 1/Prism  data and figures/FIGURE3.D   APOPTOSIS.pzfx
- Original source data 1/Prism  data and figures/FIGURE3.D.jpg
- Original source data 1/Prism  data and figures/FIGURE3.E   red to green.pzfx
- Original source data 1/Prism  data and figures/FIGURE3.E.jpg
- Original source data 1/Prism  data and figures/FIGURE3.F   mPTP.pzfx
- Original source data 1/Prism  data and figures/FIGURE3.F.jpg
- Original source data 1/RAW DATA.xlsx
