# Supplementary material for: Wnt 3a Protects Myocardial Injury in Elderly Acute Myocardial Infarction by Inhibiting Serum Cystatin C/ROS-Induced Mitochondrial Damage
Source: Front Physiol. 2022 Jul 22;13:950960. doi: 10.3389/fphys.2022.950960 (PMC9355253; doi:10.3389/fphys.2022.950960)
Supplement: Supplementary file 3 [file DataSheet1.ZIP › Original source data 1/RAW DATA.xlsx]

## Sheet: infarction area
Ctrl	Sen	Ctrl+Ischemia	Sen+Ischemia	Sen+Ischemia+Wnt3a
0	2.2	36.3	58.4	18.7
0.2	2.4	40.5	62.3	22.4
0.1	2.3	33.5	60.4	16.3
0	2.1	32.5	57.3	17.2
0.1	2.2	42.5	55.9	22.1

## Sheet: LVEF
Ctrl	Sen	Ctrl+Ischemia	Sen+Ischemia	Sen+Ischemia+Wnt3a
69.2	57.2	30.2	19.2	49.2
73.4	60.5	28.1	22.6	45.2
70.3	61.9	33.7	18.5	53.3
68.7	59.1	34.7	21.3	51.7
72.8	55.3	29.3	20.4	50.5

## Sheet: LVDd
Ctrl	Sen	Ctrl+Ischemia	Sen+Ischemia	Sen+Ischemia+Wnt3a
3.1	3.85	5.3	6.6	4.02
3.05	3.73	5.26	7.43	3.27
3.12	3.87	5.28	6	4.56
3.1	3.78	5.36	6.54	3.47
3.07	3.85	5.31	6.1	4.38

## Sheet: LDH
Ctrl	Sen	Ctrl+Ischemia	Sen+Ischemia	Sen+Ischemia+Wnt3a
1	1.25	2.14	2.55	1.65
1	1.42	2.35	2.87	1.87
1	1.08	2.03	2.67	1.31
1	1.16	2.11	2.23	1.54
1	1.35	2.09	2.43	1.66

## Sheet: Troponin T
Ctrl	Sen	Ctrl+Ischemia	Sen+Ischemia	Sen+Ischemia+Wnt3a
1	2.2	14.7	20.7	7.1
1	2.5	17.2	22.9	9.8
1	2.3	15.2	18.3	8.5
1	2.4	13.9	19.1	5.2
1	2.4	12.8	22.1	6.9

## Sheet: CK-MB
Ctrl	Sen	Ctrl+Ischemia	Sen+Ischemia	Sen+Ischemia+Wnt3a
63.9	230.4	880.5	1100	603
65.4	225.7	950.2	1230	680
66.1	248.9	800.3	1036	589
64.5	218.3	830.5	1158	577
64.4	223.7	905.2	1146	663

## Sheet: TUNEL positive rate
Ctrl	Sen	Ctrl+Ischemia	Sen+Ischemia	Sen+Ischemia+Wnt3a
3.5	9.8	61	81	35
3.2	8.6	70	88	38
3.9	10	56	73	34
3.3	9.9	58	77	31
3.6	8.9	63	83	39

## Sheet: CysC
Ctrl	Sen	Ctrl+Hypo	Sen+Hypo	Sen+Hypo+Wnt3a+JW-55	Sen+Hypo+Wnt3a
100	148	220	245	265	190
100	167	265	278	298	215
100	132	201	223	203	172
100	141	198	216	235	177
100	159	245	265	290	208

## Sheet: β-catenin
Ctrl	Sen	Ctrl+Hypo	Sen+Hypo	Sen+Hypo+Wnt3a+JW-55	Sen+Hypo+Wnt3a
100	70	56	36	32	64
100	74	59	44	40	70
100	67	53	31	26	71
100	66	52	33	28	68
100	72	56	41	33	65

## Sheet: cell viability
Ctrl	Wnt3a	Sen	Ctrl+Hypo	Sen+Hypo	Sen+Hypo+Wnt3a
100	100	76	58	48	70
100	100	81	66	55	69
98	99	73	51	56	68
99	99	74	69	42	62
100	99	79	52	43	64

[truncated: 3 more sheets: apoptosis, red to green, mPTP]
