# Supplementary material for: Wnt 3a Protects Myocardial Injury in Elderly Acute Myocardial Infarction by Inhibiting Serum Cystatin C/ROS-Induced Mitochondrial Damage
Source: Front Physiol. 2022 Jul 22;13:950960. doi: 10.3389/fphys.2022.950960 (PMC9355253; doi:10.3389/fphys.2022.950960)
Supplement: Supplementary file 4 [file DataSheet6.ZIP]

Archive with 6 entries (5 files):
- additional materials to Reviewer #1/
- additional materials to Reviewer #1/addtion01.jpg
- additional materials to Reviewer #1/apoptosis.jpg
- additional materials to Reviewer #1/mPTP.jpg
- additional materials to Reviewer #1/raw data.xls
- additional materials to Reviewer #1/red to green.jpg
