# Supplementary material for: Wnt 3a Protects Myocardial Injury in Elderly Acute Myocardial Infarction by Inhibiting Serum Cystatin C/ROS-Induced Mitochondrial Damage
Source: Front Physiol. 2022 Jul 22;13:950960. doi: 10.3389/fphys.2022.950960 (PMC9355253; doi:10.3389/fphys.2022.950960)
Supplement: Supplementary file 4 [file DataSheet6.ZIP › additional materials to Reviewer #1/raw data.xls]

## Sheet: tunnel
Ctrl+Hypo	Sen+Hypo	Ctrl+Hypo+Wnt3a	Sen+Hypo+Wnt3a
49.2	61.2	17.4	18.7
53.4	66.7	15.2	22.4
45.8	59.3	18.8	15.3
47.8	57.2	21.7	14.7
56.6	63.5	15.5	21.5

## Sheet: red to green
Ctrl+Hypo	Sen+Hypo	Ctrl+Hypo+Wnt3a	Sen+Hypo+Wnt3a
0.2	0.16	0.63	0.67
0.19	0.15	0.53	0.53
0.23	0.17	0.57	0.83
0.23	0.17	0.91	0.91
0.19	0.16	0.8	0.56

## Sheet: mPTP
Ctrl+Hypo	Sen+Hypo	Ctrl+Hypo+Wnt3a	Sen+Hypo+Wnt3a
2.2	2.8	1.3	1.4
2.5	3.1	1.6	1.1
1.9	2.5	1.1	1.7
2	2.6	1.2	1.3
2.3	2.9	1.4	1.5
