# Supplementary material for: Wnt 3a Protects Myocardial Injury in Elderly Acute Myocardial Infarction by Inhibiting Serum Cystatin C/ROS-Induced Mitochondrial Damage
Source: Front Physiol. 2022 Jul 22;13:950960. doi: 10.3389/fphys.2022.950960 (PMC9355253; doi:10.3389/fphys.2022.950960)
Supplement: Supplementary file 5 [file DataSheet2.ZIP]

Archive with 52 entries (35 files):
- Original source data 2/
- Original source data 2/FIGURE3.B   ROS/
- Original source data 2/FIGURE3.B   ROS/Ctrl/
- Original source data 2/FIGURE3.B   ROS/Ctrl/Cyto-ROS.tif
- Original source data 2/FIGURE3.B   ROS/Ctrl/DAPI.tif
- Original source data 2/FIGURE3.B   ROS/Ctrl/Mito-ROS.tif
- Original source data 2/FIGURE3.B   ROS/Ctrl+Ischemia/
- Original source data 2/FIGURE3.B   ROS/Ctrl+Ischemia/Cyto-ROS.tif
- Original source data 2/FIGURE3.B   ROS/Ctrl+Ischemia/DAPI.tif
- Original source data 2/FIGURE3.B   ROS/Ctrl+Ischemia/Mito-ROS.tif
- Original source data 2/FIGURE3.B   ROS/Sen/
- Original source data 2/FIGURE3.B   ROS/Sen/Cyto-ROS.tif
- Original source data 2/FIGURE3.B   ROS/Sen/DAPI.tif
- Original source data 2/FIGURE3.B   ROS/Sen/Mito-ROS.tif
- Original source data 2/FIGURE3.B   ROS/Sen+Ischemia/
- Original source data 2/FIGURE3.B   ROS/Sen+Ischemia/Cyto-ROS.tif
- Original source data 2/FIGURE3.B   ROS/Sen+Ischemia/DAPI.tif
- Original source data 2/FIGURE3.B   ROS/Sen+Ischemia/Mito-ROS.tif
- Original source data 2/FIGURE3.B   ROS/Sen+Ischemia+NAC/
- Original source data 2/FIGURE3.B   ROS/Sen+Ischemia+NAC/Cyto-ROS.tif
- Original source data 2/FIGURE3.B   ROS/Sen+Ischemia+NAC/DAPI.tif
- Original source data 2/FIGURE3.B   ROS/Sen+Ischemia+NAC/Mito-ROS.tif
- Original source data 2/FIGURE3.B   ROS/Sen+Ischemia+SiCys/
- Original source data 2/FIGURE3.B   ROS/Sen+Ischemia+SiCys/Cyto-ROS.tif
- Original source data 2/FIGURE3.B   ROS/Sen+Ischemia+SiCys/DAPI.tif
- Original source data 2/FIGURE3.B   ROS/Sen+Ischemia+SiCys/Mito-ROS.tif
- Original source data 2/FIGURE3.B   ROS/Sen+Ischemia+Wnt3a/
- Original source data 2/FIGURE3.B   ROS/Sen+Ischemia+Wnt3a/Cyto-ROS.tif
- Original source data 2/FIGURE3.B   ROS/Sen+Ischemia+Wnt3a/DAPI.tif
- Original source data 2/FIGURE3.B   ROS/Sen+Ischemia+Wnt3a/Mito-ROS.tif
- Original source data 2/FIGURE3.C  RED TO GREEN/
- Original source data 2/FIGURE3.C  RED TO GREEN/Ctrl/
- Original source data 2/FIGURE3.C  RED TO GREEN/Ctrl/GREEN.tif
- Original source data 2/FIGURE3.C  RED TO GREEN/Ctrl/RED.tif
- Original source data 2/FIGURE3.C  RED TO GREEN/Ctrl+Ischemia/
- Original source data 2/FIGURE3.C  RED TO GREEN/Ctrl+Ischemia/GREEN.tif
- Original source data 2/FIGURE3.C  RED TO GREEN/Ctrl+Ischemia/RED.tif
- Original source data 2/FIGURE3.C  RED TO GREEN/Sen/
- Original source data 2/FIGURE3.C  RED TO GREEN/Sen/GREEN.tif
- Original source data 2/FIGURE3.C  RED TO GREEN/Sen/RED.tif
- Original source data 2/FIGURE3.C  RED TO GREEN/Sen+Ischemia/
- Original source data 2/FIGURE3.C  RED TO GREEN/Sen+Ischemia/GREEN.tif
- Original source data 2/FIGURE3.C  RED TO GREEN/Sen+Ischemia/RED.tif
- Original source data 2/FIGURE3.C  RED TO GREEN/Sen+Ischemia+NAC/
- Original source data 2/FIGURE3.C  RED TO GREEN/Sen+Ischemia+NAC/GREEN.tif
- Original source data 2/FIGURE3.C  RED TO GREEN/Sen+Ischemia+NAC/RED.tif
- Original source data 2/FIGURE3.C  RED TO GREEN/Sen+Ischemia+SiCys/
- Original source data 2/FIGURE3.C  RED TO GREEN/Sen+Ischemia+SiCys/GREEN.tif
- Original source data 2/FIGURE3.C  RED TO GREEN/Sen+Ischemia+SiCys/RED.tif
- Original source data 2/FIGURE3.C  RED TO GREEN/Sen+Ischemia+Wnt3a/
- Original source data 2/FIGURE3.C  RED TO GREEN/Sen+Ischemia+Wnt3a/GREEN.tif
- Original source data 2/FIGURE3.C  RED TO GREEN/Sen+Ischemia+Wnt3a/RED.tif
